# Supplementary material for: Data on treatment of nafcillin and ampicillin antibiotics in water by sonochemistry
Source: Data Brief. 2020 Mar 2;29:105361. doi: 10.1016/j.dib.2020.105361 (PMC7075802; doi:10.1016/j.dib.2020.105361)
Supplement: Multimedia component 1 [file mmc1.xml]

<?xml version="1.0" encoding="utf-8" standalone="no"?>
<data>
  <datasets>
    <author>ricardo.torres@udea.edu.co;riantopa@yahoo.com;ricardo.torrespalma@utoronto.ca</author>
    <type>1</type>
    <dataset>
      <name>Raw data for the manuscript "Data on treatment of nafcillin and ampicillin antibiotics in water by sonochemistry"</name>
      <caption />
      <description>This excel file contains the primary data for the manuscript "Data on treatment of nafcillin and ampicillin antibiotics in water by sonochemistry"</description>
      <filetype>
        <name />
      </filetype>
      <filesize />
      <source>0</source>
      <sourcename>Original Data</sourcename>
      <access>
        <type>1</type>
        <name>Data available in data repository</name>
        <reponame>Mendeley Data</reponame>
        <PersistentId>10.17632/9g63wd42sn.1</PersistentId>
        <deeplinkurl>https://data.mendeley.com/datasets/9g63wd42sn/draft?a=a0e3350f-7244-49f7-be23-030fa701eecf</deeplinkurl>
      </access>
    </dataset>
  </datasets>
</data>
